# Supplementary material for: Predictors of high and low mental well-being and common mental disorders: findings from a Danish population-based study
Source: Eur J Public Health. 2020 Feb 27;30(3):503–9. doi: 10.1093/eurpub/ckaa021 (PMC7292340; doi:10.1093/eurpub/ckaa021)
Supplement: ckaa021_Supplementary_Data [file ckaa021_supplementary_data.zip]

Archive with 2 entries (2 files):
- ejph-2019-11-om-0894-File004.docx
- ejph-2019-11-om-0894-File005.docx
